# Supplementary material for: Identification of novel microRNAs in the Verticillium wilt-resistant upland cotton variety KV-1 by high-throughput sequencing
Source: Springerplus. 2014 Sep 27;3:564. doi: 10.1186/2193-1801-3-564 (PMC4190182; doi:10.1186/2193-1801-3-564)
Supplement: Supplementary file 1 — Additional file 1: Differential miRNA expression between the defoliating V. dahliae strains D07038 (moderate virulence) and V991 (high virulence) at the existence in the Verticillium wilt-resistant upland cotton variety KV-1. (XLS 66 KB) [file 40064_2014_1265_MOESM1_ESM.xls]

## Sheet: Sheet1
pairwise	miR-name	KV-1_D07038-total-reads	KV-1_V991-total-reads	KV-1_D07038-expressed	KV-1_V991-expressed	KV-1_D07038-std	KV-1_V991-std	fold-change(log2 KV-1_V991/KV-1_D07038)	p-value	sig-lable
KV-1_D07038-KV-1_V991	miR156	14156228	14186947	2589610	207140	182931	14600.7	-3.64718	0	**
KV-1_D07038-KV-1_V991	miR1869	14156228	14186947	31113	13	2197.83	0.9163	-11.228	0	**
KV-1_D07038-KV-1_V991	miR2911	14156228	14186947	13703	29263	967.984	2062.67	1.09146	0	**
KV-1_D07038-KV-1_V991	miR5644	14156228	14186947	9882	1622	698.067	114.33	-2.61016	0	**
KV-1_D07038-KV-1_V991	miR894	14156228	14186947	9494	19768	670.659	1393.39	1.05495	0	**
KV-1_D07038-KV-1_V991	miR904	14156228	14186947	9382	10	662.747	0.7049	-9.87682	0	**
KV-1_D07038-KV-1_V991	miR1132	14156228	14186947	9186	0	648.902	0.01	-15.9857	0	**
KV-1_D07038-KV-1_V991	miR2950	14156228	14186947	7193	1108	508.116	78.1	-2.70176	0	**
KV-1_D07038-KV-1_V991	miR2948	14156228	14186947	6918	2478	488.69	174.668	-1.48431	0	**
KV-1_D07038-KV-1_V991	miR1148	14156228	14186947	4626	0	326.782	0.01	-14.996	0	**
KV-1_D07038-KV-1_V991	miR2616	14156228	14186947	4265	2100	301.281	148.023	-1.02528	2.13e-166	**
KV-1_D07038-KV-1_V991	miR1077	14156228	14186947	4262	53	301.069	3.7358	-6.33253	0	**
KV-1_D07038-KV-1_V991	miR2916	14156228	14186947	3864	16661	272.954	1174.39	2.10518	0	**
KV-1_D07038-KV-1_V991	miR1423	14156228	14186947	3617	0	255.506	0.01	-14.6411	0	**
KV-1_D07038-KV-1_V991	miR1518	14156228	14186947	3542	1	250.208	0.0705	-11.7932	0	**
KV-1_D07038-KV-1_V991	miR5500	14156228	14186947	3455	0	244.062	0.01	-14.575	0	**
KV-1_D07038-KV-1_V991	miR5629	14156228	14186947	2987	0	211.002	0.01	-14.365	0	**
KV-1_D07038-KV-1_V991	miR4378	14156228	14186947	2824	543	199.488	38.2746	-2.38184	0	**
KV-1_D07038-KV-1_V991	miR5029	14156228	14186947	2694	5929	190.305	417.919	1.13491	6.56e-271	**
KV-1_D07038-KV-1_V991	miR5023	14156228	14186947	2261	14606	159.718	1029.54	2.6884	0	**
KV-1_D07038-KV-1_V991	miR172	14156228	14186947	2154	5772	152.159	406.853	1.41893	0	**
KV-1_D07038-KV-1_V991	miR5170	14156228	14186947	2113	5	149.263	0.3524	-8.72643	0	**
KV-1_D07038-KV-1_V991	miR5038	14156228	14186947	1953	0	137.96	0.01	-13.752	0	**
KV-1_D07038-KV-1_V991	miR5671	14156228	14186947	1916	0	135.347	0.01	-13.7244	0	**
KV-1_D07038-KV-1_V991	miR2651	14156228	14186947	1724	734	121.784	51.7377	-1.23504	1.2e-91	**
KV-1_D07038-KV-1_V991	miR5648	14156228	14186947	1668	0	117.828	0.01	-13.5244	0	**
KV-1_D07038-KV-1_V991	miR4414	14156228	14186947	1571	576	110.976	40.6007	-1.45067	1.22e-106	**
KV-1_D07038-KV-1_V991	miR170	14156228	14186947	1445	17	102.075	1.1983	-6.4125	0	**
KV-1_D07038-KV-1_V991	miR5284	14156228	14186947	1235	19	87.2408	1.3393	-6.02545	0	**
KV-1_D07038-KV-1_V991	miR3932	14156228	14186947	1228	0	86.7463	0.01	-13.0826	0	**
KV-1_D07038-KV-1_V991	miR908	14156228	14186947	1151	0	81.307	0.01	-12.9892	0	**
KV-1_D07038-KV-1_V991	miR2218	14156228	14186947	1115	0	78.7639	0.01	-12.9433	0	**
KV-1_D07038-KV-1_V991	miR401	14156228	14186947	1041	0	73.5365	0.01	-12.8442	1.37100996785186e-314	**
KV-1_D07038-KV-1_V991	miR5672	14156228	14186947	934	10	65.978	0.7049	-6.54842	3.72e-262	**
KV-1_D07038-KV-1_V991	miR1074	14156228	14186947	856	24	60.4681	1.6917	-5.15963	2.9e-219	**
KV-1_D07038-KV-1_V991	miR4380	14156228	14186947	837	358	59.1259	25.2345	-1.22839	4.81e-45	**
KV-1_D07038-KV-1_V991	miR1153	14156228	14186947	737	0	52.0619	0.01	-12.346	6.21e-223	**
KV-1_D07038-KV-1_V991	miR472	14156228	14186947	669	331	47.2584	23.3313	-1.0183	2.7e-27	**
KV-1_D07038-KV-1_V991	miR2592	14156228	14186947	593	76	41.8897	5.357	-2.9671	1.03e-100	**
KV-1_D07038-KV-1_V991	miR160	14156228	14186947	555	2547	39.2054	179.531	2.19511	2.76e-302	**
KV-1_D07038-KV-1_V991	miR1142	14156228	14186947	502	0	35.4614	0.01	-11.792	4.43e-152	**
KV-1_D07038-KV-1_V991	miR5525	14156228	14186947	419	5	29.5983	0.3524	-6.39216	1.68e-117	**
KV-1_D07038-KV-1_V991	miR3630	14156228	14186947	412	4	29.1038	0.2819	-6.68988	4.76e-117	**
KV-1_D07038-KV-1_V991	miR3704	14156228	14186947	406	0	28.68	0.01	-11.4858	3.89e-123	**
KV-1_D07038-KV-1_V991	miR5059	14156228	14186947	384	2049	27.1259	144.429	2.41261	4.36e-273	**
KV-1_D07038-KV-1_V991	miR2092	14156228	14186947	379	3	26.7727	0.2115	-6.98396	6.32e-109	**
KV-1_D07038-KV-1_V991	miR1217	14156228	14186947	368	12	25.9956	0.8458	-4.94181	4.67e-93	**
KV-1_D07038-KV-1_V991	miR1048	14156228	14186947	358	173	25.2892	12.1943	-1.05231	4.34e-16	**
KV-1_D07038-KV-1_V991	miR5485	14156228	14186947	358	28	25.2892	1.9736	-3.67962	1.65e-74	**
KV-1_D07038-KV-1_V991	miR1875	14156228	14186947	341	47	24.0883	3.3129	-2.86217	1.52e-56	**
KV-1_D07038-KV-1_V991	miR3633	14156228	14186947	338	0	23.8764	0.01	-11.2214	1.24e-102	**
KV-1_D07038-KV-1_V991	miR4361	14156228	14186947	322	0	22.7462	0.01	-11.1514	8.25e-98	**
KV-1_D07038-KV-1_V991	miR1112	14156228	14186947	301	0	21.2627	0.01	-11.0541	1.77e-91	**
KV-1_D07038-KV-1_V991	miR5513	14156228	14186947	300	734	21.1921	51.7377	1.28769	1.62e-42	**
KV-1_D07038-KV-1_V991	miR917	14156228	14186947	287	42	20.2738	2.9605	-2.7757	2.29e-46	**
KV-1_D07038-KV-1_V991	miR1870	14156228	14186947	283	107	19.9912	7.5421	-1.40633	1.06e-19	**
KV-1_D07038-KV-1_V991	miR5016	14156228	14186947	282	0	19.9206	0.01	-10.96	9.47e-86	**
KV-1_D07038-KV-1_V991	miR1310	14156228	14186947	272	654	19.2142	46.0987	1.26255	5.75e-37	**
KV-1_D07038-KV-1_V991	miR1171	14156228	14186947	257	110	18.1546	7.7536	-1.2274	6.71e-15	**
KV-1_D07038-KV-1_V991	miR1861	14156228	14186947	252	12	17.8014	0.8458	-4.39553	5.3e-60	**
KV-1_D07038-KV-1_V991	miR4249	14156228	14186947	241	15	17.0243	1.0573	-4.00914	5.11e-54	**
KV-1_D07038-KV-1_V991	miR1858	14156228	14186947	236	5	16.6711	0.3524	-5.56399	1.49e-63	**
KV-1_D07038-KV-1_V991	miR5152	14156228	14186947	223	52	15.7528	3.6653	-2.10361	1.09e-26	**
KV-1_D07038-KV-1_V991	miR1867	14156228	14186947	203	96	14.34	6.7668	-1.0835	3.77e-10	**
KV-1_D07038-KV-1_V991	miR4234	14156228	14186947	200	45	14.1281	3.1719	-2.15515	8.57e-25	**
KV-1_D07038-KV-1_V991	miR420	14156228	14186947	187	0	13.2097	0.01	-10.3674	4.16e-57	**
KV-1_D07038-KV-1_V991	miR529	14156228	14186947	185	67	13.0685	4.7227	-1.46841	3.48e-14	**
KV-1_D07038-KV-1_V991	miR2670	14156228	14186947	182	0	12.8565	0.01	-10.3283	1.34e-55	**
KV-1_D07038-KV-1_V991	miR1886	14156228	14186947	174	0	12.2914	0.01	-10.2634	3.45e-53	**
KV-1_D07038-KV-1_V991	miR4376	14156228	14186947	168	2	11.8676	0.141	-6.39519	8.2e-48	**
KV-1_D07038-KV-1_V991	miR5270	14156228	14186947	163	46	11.5144	3.2424	-1.82831	8.63e-17	**
KV-1_D07038-KV-1_V991	miR861	14156228	14186947	155	4	10.9492	0.2819	-5.2795	3.13e-41	**
KV-1_D07038-KV-1_V991	miR5227	14156228	14186947	153	946	10.808	66.681	2.62518	6.75e-140	**
KV-1_D07038-KV-1_V991	miR2585	14156228	14186947	153	0	10.808	0.01	-10.0779	7.41e-47	**
KV-1_D07038-KV-1_V991	miR911	14156228	14186947	148	0	10.4548	0.01	-10.0299	2.38e-45	**
KV-1_D07038-KV-1_V991	miR3441	14156228	14186947	146	0	10.3135	0.01	-10.0103	9.56e-45	**
KV-1_D07038-KV-1_V991	miR5050	14156228	14186947	144	3	10.1722	0.2115	-5.58783	2.6e-39	**
KV-1_D07038-KV-1_V991	miR1862	14156228	14186947	140	13	9.8896	0.9163	-3.43202	2.19e-28	**
KV-1_D07038-KV-1_V991	miR2089	14156228	14186947	139	57	9.819	4.0178	-1.28917	2.77e-09	**
KV-1_D07038-KV-1_V991	miR5242	14156228	14186947	131	17	9.2539	1.1983	-2.94907	2.71e-23	**
KV-1_D07038-KV-1_V991	miR163	14156228	14186947	129	3	9.1126	0.2115	-5.42913	6.28e-35	**
KV-1_D07038-KV-1_V991	miR5540	14156228	14186947	121	0	8.5475	0.01	-9.73936	3.3e-37	**
KV-1_D07038-KV-1_V991	miR5662	14156228	14186947	116	56	8.1943	3.9473	-1.05375	3.81e-06	**
KV-1_D07038-KV-1_V991	miR5497	14156228	14186947	115	0	8.1236	0.01	-9.66598	2.12e-35	**
KV-1_D07038-KV-1_V991	miR5238	14156228	14186947	113	4	7.9824	0.2819	-4.82357	4.25e-29	**
KV-1_D07038-KV-1_V991	miR5295	14156228	14186947	111	45	7.8411	3.1719	-1.30571	8.29e-08	**
KV-1_D07038-KV-1_V991	miR4371	14156228	14186947	110	47	7.7704	3.3129	-1.22989	3.52e-07	**
KV-1_D07038-KV-1_V991	miR5555	14156228	14186947	107	50	7.5585	3.5244	-1.10072	4.28e-06	**
KV-1_D07038-KV-1_V991	miR3463	14156228	14186947	104	0	7.3466	0.01	-9.52093	4.4e-32	**
KV-1_D07038-KV-1_V991	miR2938	14156228	14186947	103	0	7.2759	0.01	-9.50698	8.81e-32	**
KV-1_D07038-KV-1_V991	miR5057	14156228	14186947	98	4	6.9227	0.2819	-4.61808	8.19e-25	**
KV-1_D07038-KV-1_V991	miR443	14156228	14186947	98	0	6.9227	0.01	-9.43519	2.83e-30	**
KV-1_D07038-KV-1_V991	miR1109	14156228	14186947	97	5	6.8521	0.3524	-4.28126	1.64e-23	**
KV-1_D07038-KV-1_V991	miR5176	14156228	14186947	92	10	6.4989	0.7049	-3.20471	4.75e-18	**
KV-1_D07038-KV-1_V991	miR774	14156228	14186947	89	1068	6.287	75.2805	3.58183	1.42e-213	**
KV-1_D07038-KV-1_V991	miR5490	14156228	14186947	89	33	6.287	2.3261	-1.43446	2.58e-07	**
KV-1_D07038-KV-1_V991	miR5244	14156228	14186947	87	26	6.1457	1.8327	-1.74561	4.29e-09	**
KV-1_D07038-KV-1_V991	miR5487	14156228	14186947	86	23	6.0751	1.6212	-1.90585	5.63e-10	**
KV-1_D07038-KV-1_V991	miR3522	14156228	14186947	86	0	6.0751	0.01	-9.24676	1.18e-26	**
KV-1_D07038-KV-1_V991	miR4237	14156228	14186947	82	39	5.7925	2.749	-1.07528	8e-05	**
KV-1_D07038-KV-1_V991	miR2611	14156228	14186947	82	0	5.7925	0.01	-9.17804	1.89e-25	**
KV-1_D07038-KV-1_V991	miR4398	14156228	14186947	78	38	5.5099	2.6785	-1.0406	0.000180745	**
KV-1_D07038-KV-1_V991	miR5248	14156228	14186947	77	22	5.4393	1.5507	-1.8105	1.5e-08	**
KV-1_D07038-KV-1_V991	miR5561	14156228	14186947	77	10	5.4393	0.7049	-2.94793	3.09e-14	**
KV-1_D07038-KV-1_V991	miR948	14156228	14186947	76	0	5.3687	0.01	-9.06843	1.22e-23	**
KV-1_D07038-KV-1_V991	miR2656	14156228	14186947	75	0	5.298	0.01	-9.0493	2.44e-23	**
KV-1_D07038-KV-1_V991	miR844	14156228	14186947	73	1	5.1567	0.0705	-6.19268	3.72e-21	**
KV-1_D07038-KV-1_V991	miR5226	14156228	14186947	73	0	5.1567	0.01	-9.0103	9.77e-23	**
KV-1_D07038-KV-1_V991	miR1847	14156228	14186947	71	0	5.0155	0.01	-8.97025	3.92e-22	**
KV-1_D07038-KV-1_V991	miR3699	14156228	14186947	69	0	4.8742	0.01	-8.92902	1.57e-21	**
KV-1_D07038-KV-1_V991	miR5294	14156228	14186947	68	0	4.8035	0.01	-8.90794	3.14e-21	**
KV-1_D07038-KV-1_V991	miR5340	14156228	14186947	67	159	4.7329	11.2075	1.24367	6.54e-10	**
KV-1_D07038-KV-1_V991	miR4372	14156228	14186947	67	27	4.7329	1.9032	-1.3143	2.97e-05	**
KV-1_D07038-KV-1_V991	miR2614	14156228	14186947	66	0	4.6623	0.01	-8.8649	1.26e-20	**
KV-1_D07038-KV-1_V991	miR854	14156228	14186947	65	18	4.5916	1.2688	-1.85553	1.26e-07	**
KV-1_D07038-KV-1_V991	miR5223	14156228	14186947	65	0	4.5916	0.01	-8.84285	2.52e-20	**
KV-1_D07038-KV-1_V991	miR2086	14156228	14186947	62	2123	4.3797	149.645	5.09456	0	**
KV-1_D07038-KV-1_V991	miR5494	14156228	14186947	58	21	4.0971	1.4802	-1.46881	2.42e-05	**
KV-1_D07038-KV-1_V991	miR5296	14156228	14186947	58	8	4.0971	0.5639	-2.86109	9.62e-11	**
KV-1_D07038-KV-1_V991	miR1040	14156228	14186947	57	0	4.0265	0.01	-8.65338	6.52e-18	**
KV-1_D07038-KV-1_V991	miR5635	14156228	14186947	54	3	3.8146	0.2115	-4.1728	2.14e-13	**
KV-1_D07038-KV-1_V991	miR2864	14156228	14186947	54	0	3.8146	0.01	-8.57539	5.23e-17	**
KV-1_D07038-KV-1_V991	miR1160	14156228	14186947	51	0	3.6027	0.01	-8.49293	4.2e-16	**
KV-1_D07038-KV-1_V991	miR5650	14156228	14186947	51	0	3.6027	0.01	-8.49293	4.2e-16	**
KV-1_D07038-KV-1_V991	miR2661	14156228	14186947	50	4	3.532	0.2819	-3.64723	1.95e-11	**
KV-1_D07038-KV-1_V991	miR5265	14156228	14186947	49	1359	3.4614	95.7923	4.79048	0	**
KV-1_D07038-KV-1_V991	miR4243	14156228	14186947	49	2	3.4614	0.141	-4.61759	5.81e-13	**
KV-1_D07038-KV-1_V991	miR3708	14156228	14186947	49	0	3.4614	0.01	-8.43521	1.68e-15	**
KV-1_D07038-KV-1_V991	miR3454	14156228	14186947	48	14	3.3907	0.9868	-1.78075	1.07e-05	**
KV-1_D07038-KV-1_V991	miR5022	14156228	14186947	48	0	3.3907	0.01	-8.40544	3.37e-15	**
KV-1_D07038-KV-1_V991	miR5143	14156228	14186947	45	1834	3.1788	129.274	5.3458	0	**
KV-1_D07038-KV-1_V991	miR1881	14156228	14186947	44	3	3.1082	0.2115	-3.87735	1.25e-10	**
KV-1_D07038-KV-1_V991	miR5231	14156228	14186947	44	1	3.1082	0.0705	-5.46231	1.27e-12	**
KV-1_D07038-KV-1_V991	miR916	14156228	14186947	43	124	3.0375	8.7404	1.52481	1.96e-10	**
KV-1_D07038-KV-1_V991	miR950	14156228	14186947	43	6	3.0375	0.4229	-2.8445	3.11e-08	**
KV-1_D07038-KV-1_V991	miR5542	14156228	14186947	42	208	2.9669	14.6614	2.30499	9.48e-28	**
KV-1_D07038-KV-1_V991	miR1877	14156228	14186947	42	8	2.9669	0.5639	-2.39545	6.61e-07	**
KV-1_D07038-KV-1_V991	miR4402	14156228	14186947	42	3	2.9669	0.2115	-3.81023	4.43e-10	**
KV-1_D07038-KV-1_V991	miR5645	14156228	14186947	41	0	2.8963	0.01	-8.17807	4.35e-13	**
KV-1_D07038-KV-1_V991	miR5070	14156228	14186947	40	243	2.8256	17.1284	2.59976	8.92e-37	**
KV-1_D07038-KV-1_V991	miR1042	14156228	14186947	40	1	2.8256	0.0705	-5.32479	1.87e-11	**
KV-1_D07038-KV-1_V991	miR2931	14156228	14186947	40	0	2.8256	0.01	-8.14241	8.7e-13	**
KV-1_D07038-KV-1_V991	miR816	14156228	14186947	40	0	2.8256	0.01	-8.14241	8.7e-13	**
KV-1_D07038-KV-1_V991	miR5301	14156228	14186947	38	160	2.6843	11.278	2.07089	3.68e-19	**
KV-1_D07038-KV-1_V991	miR858	14156228	14186947	38	15	2.6843	1.0573	-1.34416	0.00145615	**
KV-1_D07038-KV-1_V991	miR1026	14156228	14186947	38	10	2.6843	0.7049	-1.92906	3.72e-05	**
KV-1_D07038-KV-1_V991	miR1438	14156228	14186947	38	10	2.6843	0.7049	-1.92906	3.72e-05	**
KV-1_D07038-KV-1_V991	miR5221	14156228	14186947	38	6	2.6843	0.4229	-2.66616	5.23e-07	**
KV-1_D07038-KV-1_V991	miR5273	14156228	14186947	38	0	2.6843	0.01	-8.0684	3.49e-12	**
KV-1_D07038-KV-1_V991	miR2630	14156228	14186947	35	0	2.4724	0.01	-7.94977	2.8e-11	**
KV-1_D07038-KV-1_V991	miR5261	14156228	14186947	34	1	2.4018	0.0705	-5.09035	1.04e-09	**
KV-1_D07038-KV-1_V991	miR3449	14156228	14186947	34	0	2.4018	0.01	-7.90797	5.6e-11	**
KV-1_D07038-KV-1_V991	miR5137	14156228	14186947	34	0	2.4018	0.01	-7.90797	5.6e-11	**
KV-1_D07038-KV-1_V991	miR3437	14156228	14186947	33	4916	2.3311	346.516	7.21577	0	**
KV-1_D07038-KV-1_V991	miR5376	14156228	14186947	33	184	2.3311	12.9697	2.47606	9e-27	**
KV-1_D07038-KV-1_V991	miR851	14156228	14186947	33	0	2.3311	0.01	-7.86487	1.12e-10	**
KV-1_D07038-KV-1_V991	miR1517	14156228	14186947	32	0	2.2605	0.01	-7.8205	2.25e-10	**
KV-1_D07038-KV-1_V991	miR2098	14156228	14186947	32	0	2.2605	0.01	-7.8205	2.25e-10	**
KV-1_D07038-KV-1_V991	miR5054	14156228	14186947	30	139	2.1192	9.7977	2.20892	3.88e-18	**
KV-1_D07038-KV-1_V991	miR5026	14156228	14186947	30	108	2.1192	7.6126	1.84487	1.07e-11	**
KV-1_D07038-KV-1_V991	miR473	14156228	14186947	30	87	2.1192	6.1324	1.53293	9.12e-08	**
KV-1_D07038-KV-1_V991	miR857	14156228	14186947	30	6	2.1192	0.4229	-2.32513	4.01e-05	**
KV-1_D07038-KV-1_V991	miR831	14156228	14186947	30	3	2.1192	0.2115	-3.32479	7.43e-07	**
KV-1_D07038-KV-1_V991	miR2641	14156228	14186947	30	0	2.1192	0.01	-7.72738	9.01e-10	**
KV-1_D07038-KV-1_V991	miR5250	14156228	14186947	29	3	2.0486	0.2115	-3.27591	1.36e-06	**
KV-1_D07038-KV-1_V991	miR1163	14156228	14186947	29	0	2.0486	0.01	-7.67849	1.8e-09	**
KV-1_D07038-KV-1_V991	miR1093	14156228	14186947	28	0	1.9779	0.01	-7.62783	3.61e-09	**
KV-1_D07038-KV-1_V991	miR161	14156228	14186947	27	105	1.9073	7.4012	1.95623	3.17e-12	**
KV-1_D07038-KV-1_V991	miR5499	14156228	14186947	27	0	1.9073	0.01	-7.57539	7.23e-09	**
KV-1_D07038-KV-1_V991	miR5640	14156228	14186947	26	163	1.8366	11.4894	2.64519	1.28e-25	**
KV-1_D07038-KV-1_V991	miR5272	14156228	14186947	26	0	1.8366	0.01	-7.52089	1.45e-08	**
KV-1_D07038-KV-1_V991	miR5020	14156228	14186947	24	1	1.6954	0.0705	-4.58786	7.84e-07	**
KV-1_D07038-KV-1_V991	miR1853	14156228	14186947	24	0	1.6954	0.01	-7.40548	5.8e-08	**
KV-1_D07038-KV-1_V991	miR829	14156228	14186947	23	111	1.6247	7.8241	2.26775	3.34e-15	**
KV-1_D07038-KV-1_V991	miR1436	14156228	14186947	23	0	1.6247	0.01	-7.34403	1.16e-07	**
KV-1_D07038-KV-1_V991	miR2613	14156228	14186947	23	0	1.6247	0.01	-7.34403	1.16e-07	**
KV-1_D07038-KV-1_V991	miR901	14156228	14186947	23	0	1.6247	0.01	-7.34403	1.16e-07	**
KV-1_D07038-KV-1_V991	miR5559	14156228	14186947	22	221	1.5541	15.5777	3.32533	1.09e-42	**
KV-1_D07038-KV-1_V991	miR781	14156228	14186947	22	0	1.5541	0.01	-7.27994	2.33e-07	**
KV-1_D07038-KV-1_V991	miR869	14156228	14186947	22	0	1.5541	0.01	-7.27994	2.33e-07	**
KV-1_D07038-KV-1_V991	miR4993	14156228	14186947	21	119	1.4834	8.388	2.49942	5.36e-18	**
KV-1_D07038-KV-1_V991	miR843	14156228	14186947	21	5	1.4834	0.3524	-2.07362	0.00148528	**
KV-1_D07038-KV-1_V991	miR946	14156228	14186947	21	4	1.4834	0.2819	-2.39565	0.000522995	**
KV-1_D07038-KV-1_V991	miR5628	14156228	14186947	20	62	1.4128	4.3702	1.62914	2.55e-06	**
KV-1_D07038-KV-1_V991	miR1092	14156228	14186947	20	0	1.4128	0.01	-7.14241	9.32e-07	**
KV-1_D07038-KV-1_V991	miR5140	14156228	14186947	20	0	1.4128	0.01	-7.14241	9.32e-07	**
KV-1_D07038-KV-1_V991	miR1114	14156228	14186947	19	43	1.3422	3.031	1.17519	0.00229176	**
KV-1_D07038-KV-1_V991	miR828	14156228	14186947	19	6	1.3422	0.4229	-1.66621	0.00920762	**
KV-1_D07038-KV-1_V991	miR416	14156228	14186947	19	1	1.3422	0.0705	-4.25083	2.06e-05	**
KV-1_D07038-KV-1_V991	miR1887	14156228	14186947	18	0	1.2715	0.01	-6.99039	3.74e-06	**
KV-1_D07038-KV-1_V991	miR2629	14156228	14186947	18	0	1.2715	0.01	-6.99039	3.74e-06	**
KV-1_D07038-KV-1_V991	miR5219	14156228	14186947	17	1	1.2009	0.0705	-4.09035	7.49e-05	**
KV-1_D07038-KV-1_V991	miR3465	14156228	14186947	17	0	1.2009	0.01	-6.90797	7.48e-06	**
KV-1_D07038-KV-1_V991	miR809	14156228	14186947	16	4	1.1302	0.2819	-2.00332	0.0070929	**
KV-1_D07038-KV-1_V991	miR4366	14156228	14186947	16	3	1.1302	0.2115	-2.41785	0.00253705	**
KV-1_D07038-KV-1_V991	miR2083	14156228	14186947	16	0	1.1302	0.01	-6.82043	1.5e-05	**
KV-1_D07038-KV-1_V991	miR1884	14156228	14186947	15	2	1.0596	0.141	-2.90975	0.00129216	**
KV-1_D07038-KV-1_V991	miR5369	14156228	14186947	14	75	0.989	5.2865	2.41827	1.9e-11	**
KV-1_D07038-KV-1_V991	miR3946	14156228	14186947	13	186	0.9183	13.1106	3.83562	1.43e-40	**
KV-1_D07038-KV-1_V991	miR845	14156228	14186947	13	142	0.9183	10.0092	3.44622	8.62e-29	**
KV-1_D07038-KV-1_V991	miR3711	14156228	14186947	11	146	0.777	10.2912	3.72735	1.84e-31	**
KV-1_D07038-KV-1_V991	miR1526	14156228	14186947	11	127	0.777	8.9519	3.52621	2.22e-26	**
KV-1_D07038-KV-1_V991	miR2079	14156228	14186947	10	62	0.7064	4.3702	2.62914	1.65e-10	**
KV-1_D07038-KV-1_V991	miR5228	14156228	14186947	9	26	0.6358	1.8327	1.52733	0.00401409	**
KV-1_D07038-KV-1_V991	miR2610	14156228	14186947	7	25	0.4945	1.7622	1.83334	0.00134703	**
KV-1_D07038-KV-1_V991	miR2636	14156228	14186947	7	25	0.4945	1.7622	1.83334	0.00134703	**
KV-1_D07038-KV-1_V991	miR5380	14156228	14186947	6	19	0.4238	1.3393	1.66002	0.00950509	**
KV-1_D07038-KV-1_V991	miR902	14156228	14186947	5	118	0.3532	8.3175	4.55759	2.5e-29	**
KV-1_D07038-KV-1_V991	miR5175	14156228	14186947	5	67	0.3532	4.7227	3.74105	3.67e-15	**
KV-1_D07038-KV-1_V991	miR1510	14156228	14186947	5	49	0.3532	3.4539	3.28967	2.24e-10	**
KV-1_D07038-KV-1_V991	miR5481	14156228	14186947	5	33	0.3532	2.3261	2.71936	2.51e-06	**
KV-1_D07038-KV-1_V991	miR5519	14156228	14186947	5	31	0.3532	2.1851	2.62914	7.65e-06	**
KV-1_D07038-KV-1_V991	miR5290	14156228	14186947	4	162	0.2826	11.4189	5.33652	4.07e-43	**
KV-1_D07038-KV-1_V991	miR1519	14156228	14186947	4	91	0.2826	6.4143	4.50446	9.64e-23	**
KV-1_D07038-KV-1_V991	miR5568	14156228	14186947	4	43	0.2826	3.031	3.42296	1.58e-09	**
KV-1_D07038-KV-1_V991	miR1508	14156228	14186947	4	37	0.2826	2.608	3.20611	5.87e-08	**
KV-1_D07038-KV-1_V991	miR2626	14156228	14186947	4	35	0.2826	2.4671	3.12598	1.92e-07	**
KV-1_D07038-KV-1_V991	miR4397	14156228	14186947	3	282	0.2119	19.8774	6.5516	8.49e-80	**
KV-1_D07038-KV-1_V991	miR821	14156228	14186947	3	139	0.2119	9.7977	5.53099	1.01e-37	**
KV-1_D07038-KV-1_V991	miR5080	14156228	14186947	3	108	0.2119	7.6126	5.16693	1.01e-28	**
KV-1_D07038-KV-1_V991	miR5522	14156228	14186947	3	106	0.2119	7.4717	5.13998	3.83e-28	**
KV-1_D07038-KV-1_V991	miR1863	14156228	14186947	3	75	0.2119	5.2865	4.64086	2.95e-19	**
KV-1_D07038-KV-1_V991	miR5483	14156228	14186947	3	56	0.2119	3.9473	4.21941	6.63e-14	**
KV-1_D07038-KV-1_V991	miR2867	14156228	14186947	2	10797	0.1413	761.052	12.395	0	**
KV-1_D07038-KV-1_V991	miR4342	14156228	14186947	2	974	0.1413	68.6547	8.92445	2.15e-288	**
KV-1_D07038-KV-1_V991	miR1151	14156228	14186947	2	654	0.1413	46.0987	8.34982	1.47e-192	**
KV-1_D07038-KV-1_V991	miR528	14156228	14186947	2	124	0.1413	8.7404	5.95087	1.09e-34	**
KV-1_D07038-KV-1_V991	miR3459	14156228	14186947	2	39	0.1413	2.749	4.28207	4.28e-10	**
KV-1_D07038-KV-1_V991	miR864	14156228	14186947	2	38	0.1413	2.6785	4.24459	8.16e-10	**
KV-1_D07038-KV-1_V991	miR5234	14156228	14186947	2	34	0.1413	2.3966	4.08416	1.06e-08	**
KV-1_D07038-KV-1_V991	miR5239	14156228	14186947	2	32	0.1413	2.2556	3.99668	3.8e-08	**
KV-1_D07038-KV-1_V991	miR2088	14156228	14186947	2	29	0.1413	2.0441	3.85463	2.54e-07	**
KV-1_D07038-KV-1_V991	miR4385	14156228	14186947	2	27	0.1413	1.9032	3.75159	8.93e-07	**
KV-1_D07038-KV-1_V991	miR863	14156228	14186947	2	23	0.1413	1.6212	3.52023	1.07e-05	**
KV-1_D07038-KV-1_V991	miR5569	14156228	14186947	2	18	0.1413	1.2688	3.16663	0.000225413	**
KV-1_D07038-KV-1_V991	miR5652	14156228	14186947	1	4129	0.0706	291.042	12.0093	0	**
KV-1_D07038-KV-1_V991	miR4233	14156228	14186947	1	592	0.0706	41.7285	9.20715	3.49e-176	**
KV-1_D07038-KV-1_V991	miR5492	14156228	14186947	1	294	0.0706	20.7233	8.19737	6.42e-87	**
KV-1_D07038-KV-1_V991	miR5653	14156228	14186947	1	150	0.0706	10.5731	7.22651	6.31e-44	**
KV-1_D07038-KV-1_V991	miR5669	14156228	14186947	1	39	0.0706	2.749	5.28309	3.98e-11	**
KV-1_D07038-KV-1_V991	miR4399	14156228	14186947	1	21	0.0706	1.4802	4.38998	5.85e-06	**
KV-1_D07038-KV-1_V991	miR1888	14156228	14186947	1	18	0.0706	1.2688	4.16765	4.08e-05	**
KV-1_D07038-KV-1_V991	miR1857	14156228	14186947	1	16	0.0706	1.1278	3.9977	0.000147509	**
KV-1_D07038-KV-1_V991	miR2096	14156228	14186947	1	15	0.0706	1.0573	3.90457	0.000279191	**
KV-1_D07038-KV-1_V991	miR5266	14156228	14186947	0	23196	0.01	1635.02	17.319	0	**
KV-1_D07038-KV-1_V991	miR3444	14156228	14186947	0	2519	0.01	177.558	14.116	0	**
KV-1_D07038-KV-1_V991	miR952	14156228	14186947	0	2495	0.01	175.866	14.1022	0	**
KV-1_D07038-KV-1_V991	miR5562	14156228	14186947	0	653	0.01	46.0282	12.1683	5.43e-197	**
KV-1_D07038-KV-1_V991	miR1097	14156228	14186947	0	596	0.01	42.0104	12.0365	7.36e-180	**
KV-1_D07038-KV-1_V991	miR4232	14156228	14186947	0	378	0.01	26.6442	11.3796	2.45e-114	**
KV-1_D07038-KV-1_V991	miR5475	14156228	14186947	0	337	0.01	23.7542	11.214	5.15e-102	**
KV-1_D07038-KV-1_V991	miR418	14156228	14186947	0	300	0.01	21.1462	11.0462	6.8e-91	**
KV-1_D07038-KV-1_V991	miR5048	14156228	14186947	0	164	0.01	11.5599	10.1749	5.11e-50	**
KV-1_D07038-KV-1_V991	miR5148	14156228	14186947	0	120	0.01	8.4585	9.72426	8.58e-37	**
KV-1_D07038-KV-1_V991	miR2928	14156228	14186947	0	117	0.01	8.247	9.68773	6.84e-36	**
KV-1_D07038-KV-1_V991	miR1073	14156228	14186947	0	116	0.01	8.1765	9.67534	1.37e-35	**
KV-1_D07038-KV-1_V991	miR5037	14156228	14186947	0	113	0.01	7.9651	9.63755	1.09e-34	**
KV-1_D07038-KV-1_V991	miR5495	14156228	14186947	0	102	0.01	7.1897	9.48979	2.2e-31	**
KV-1_D07038-KV-1_V991	miR5664	14156228	14186947	0	98	0.01	6.9078	9.43208	3.51e-30	**
KV-1_D07038-KV-1_V991	miR4343	14156228	14186947	0	85	0.01	5.9914	9.22675	2.84e-26	**
KV-1_D07038-KV-1_V991	miR1444	14156228	14186947	0	76	0.01	5.357	9.06528	1.44e-23	**
KV-1_D07038-KV-1_V991	miR5643	14156228	14186947	0	72	0.01	5.0751	8.98729	2.29e-22	**
KV-1_D07038-KV-1_V991	miR5138	14156228	14186947	0	60	0.01	4.2292	8.72424	9.27e-19	**
KV-1_D07038-KV-1_V991	miR5663	14156228	14186947	0	44	0.01	3.1014	8.27678	5.97e-14	**
KV-1_D07038-KV-1_V991	miR2633	14156228	14186947	0	38	0.01	2.6785	8.06528	3.79e-12	**
KV-1_D07038-KV-1_V991	miR5564	14156228	14186947	0	37	0.01	2.608	8.0268	7.58e-12	**
KV-1_D07038-KV-1_V991	miR2922	14156228	14186947	0	33	0.01	2.3261	7.86177	1.21e-10	**
KV-1_D07038-KV-1_V991	miR840	14156228	14186947	0	33	0.01	2.3261	7.86177	1.21e-10	**
KV-1_D07038-KV-1_V991	miR834	14156228	14186947	0	32	0.01	2.2556	7.81737	2.41e-10	**
KV-1_D07038-KV-1_V991	miR5289	14156228	14186947	0	30	0.01	2.1146	7.72424	9.63e-10	**
KV-1_D07038-KV-1_V991	miR1037	14156228	14186947	0	27	0.01	1.9032	7.57228	7.68e-09	**
KV-1_D07038-KV-1_V991	miR4347	14156228	14186947	0	26	0.01	1.8327	7.51783	1.53e-08	**
KV-1_D07038-KV-1_V991	miR5673	14156228	14186947	0	26	0.01	1.8327	7.51783	1.53e-08	**
KV-1_D07038-KV-1_V991	miR1085	14156228	14186947	0	23	0.01	1.6212	7.34092	1.22e-07	**
KV-1_D07038-KV-1_V991	miR5526	14156228	14186947	0	23	0.01	1.6212	7.34092	1.22e-07	**
KV-1_D07038-KV-1_V991	miR4401	14156228	14186947	0	19	0.01	1.3393	7.06534	1.95e-06	**
KV-1_D07038-KV-1_V991	miR1426	14156228	14186947	0	18	0.01	1.2688	6.98732	3.89e-06	**
KV-1_D07038-KV-1_V991	miR5488	14156228	14186947	0	18	0.01	1.2688	6.98732	3.89e-06	**
KV-1_D07038-KV-1_V991	miR5632	14156228	14186947	0	18	0.01	1.2688	6.98732	3.89e-06	**
KV-1_D07038-KV-1_V991	miR1152	14156228	14186947	0	17	0.01	1.1983	6.90485	7.78e-06	**
KV-1_D07038-KV-1_V991	miR5066	14156228	14186947	0	17	0.01	1.1983	6.90485	7.78e-06	**
KV-1_D07038-KV-1_V991	miR5185	14156228	14186947	0	17	0.01	1.1983	6.90485	7.78e-06	**
KV-1_D07038-KV-1_V991	miR5666	14156228	14186947	0	17	0.01	1.1983	6.90485	7.78e-06	**
KV-1_D07038-KV-1_V991	miR446	14156228	14186947	0	16	0.01	1.1278	6.81737	1.55e-05	**
