# Supplementary material for: Identification of novel microRNAs in the Verticillium wilt-resistant upland cotton variety KV-1 by high-throughput sequencing
Source: Springerplus. 2014 Sep 27;3:564. doi: 10.1186/2193-1801-3-564 (PMC4190182; doi:10.1186/2193-1801-3-564)
Supplement: Supplementary file 2 — Additional file 2: Novel miRNAs detected in the Verticillium wilt-resistant upland cotton variety KV-1. (XLS 37 KB) [file 40064_2014_1265_MOESM2_ESM.xls]

## Sheet: Sheet1
miRNA_id	Mature miRNA sequence	miRNA Sequence(5p)	count(5p)	location	LM(nt)	LP(nt)	(G+C)%	miRNA Sequence(3p)	count(3p)	LM(nt)	MFEIs
ghr-miR8156-5p	AAACUAUUCCUGGCUGAUUCG	AAACUAUUCCUGGCUGAUUCG	15	gnl|ti|2101352123:325:423:-	21	99	35.3535	AAUUAGCCAGGAAUCGUUUGA	3	21	1.00114
ghr-miR7513-3p	AAUCAGCCAGGAAUCGUUUGA	AAACUAUUCCUGGCUGAUUCG	15	gnl|ti|2101623879:379:499:-	21	121	38.0165	AAUCAGCCAGGAAUCGUUUGA	1701	21	0.974783
ghr-miR8157-5p	AAGGCAAAGGAAGAAAAAGAGUG	AAGGCAAAGGAAGAAAAAGAGUG	31	gnl|ti|2284979228:554:659:+	23	106	36.7925	CUCUUUUUUUCCUGCCUUGC	2	20	1.07692
ghr-miR8158-3p	AAGGGAGAACCUAGAUUCAUU	AAUGAAUCUAGGUUCUCUCUU	7	gnl|ti|2101316788:290:419:+	21	130	37.6923	AAGGGAGAACCUAGAUUCAUU	13	21	1.20939
ghr-miR8159-5p	AAUGGAGGAGUUGGAAAGAUU	AAUGGAGGAGUUGGAAAGAUU	876	gnl|ti|2285499665:257:371:+	21	115	36.5217	UCUUUCCAAUUCCUCCCAUUCC	64	22	1.22595
ghr-miR8160-5p	ACAGCUUUAGAAAUCAUCCCU	ACAGCUUUAGAAAUCAUCCCU	6993	gnl|ti|2101907618:551:659:+	21	109	29.3578	GGAUGAUUUCUAAAGCUCUAG	10	21	1.64062
ghr-miR8161-3p	GUGGAUUAAAAUUUUGGUUGG	ACCCAAAGUUUUAAUCCACUA	110	gnl|ti|2100681910:665:854:-	21	190	37.3684	GUGGAUUAAAAUUUUGGUUGG	154	21	1.05211
ghr-miR8162-5p	ACUUGCCUGCAUCUUUCAAAGA	ACUUGCCUGCAUCUUUCAAAGA	6	gnl|ti|2284992350:509:615:-	22	107	46.729	UUUGUGAGGGUGCCAGGCAGUCA	1	23	0.872
ghr-miR8163-3p	GGUUGCUUACUUCUCUUCUGU	AGAAGAGAGUGAGCACUCAC	9	gnl|ti|2285997014:296:388:-	20	93	44.086	GGUUGCUUACUUCUCUUCUGU	729	21	1.09756
ghr-miR8164-3p	CCUAAUAAGGAUGAUGUCUCA	AGACAUCAUCCUUAUCAAGAA	3	gnl|ti|2101471421:108:342:+	21	235	28.9362	CCUAAUAAGGAUGAUGUCUCA	13	21	1.03235
ghr-miR8165-3p	UCCAUAUUUCACUAUCUCUUA	AGAGAUAGUGCAAUAUGGAGG	39	gnl|ti|2100970730:385:507:+	21	123	33.3333	UCCAUAUUUCACUAUCUCUUA	68	21	1.30976
ghr-miR8166-3p	CACAGGGACAAUACCUUCUAC	AGAGGGUAUUGUUUUCGUGGG	1	gnl|ti|2285027163:459:707:+	21	249	45.3815	CACAGGGACAAUACCUUCUAC	7	21	1.04071
ghr-miR8167-5p	AGCUUUAGAAAUCAUCCCUU	AGCUUUAGAAAUCAUCCCUU	11	gnl|ti|2101907618:553:657:-	20	105	29.5238	GGGAUGAUUUCUAAAGCUGU	2	20	1.54355
ghr-miR7495a-3p	UUACUUUAGAUGUCUCCUUCA	AGGGAAACAUCUAAAGUAAAC	3	gnl|ti|2101691166:179:347:-	21	169	41.4201	UUACUUUAGAUGUCUCCUUCA	588	21	0.87
ghr-miR8168-5p	AUUCAAACACAACACAGUGCA	AUUCAAACACAACACAGUGCA	15	gnl|ti|2102079676:217:444:+	21	228	41.2281	CACUGUGUUGUGUUUGAAUCC	4	21	0.969149
ghr-miR7508-5p	CAAGAAAAGAAGUCGGGAGAG	CAAGAAAAGAAGUCGGGAGAG	15789	gnl|ti|2101398436:374:503:+	21	130	42.3077	UUCCCGGCUUCUUUUCUUGCU	118	21	0.941636
ghr-miR8169-5p	CGGACUCUCAAACAGUGGAGGUA	CGGACUCUCAAACAGUGGAGGUA	45	gnl|ti|2285171696:473:727:-	23	255	45.098	CCUCCAUUGUUUGAGGGUCUGAU	1	23	0.901565
ghr-miR8170-3p	CAAAUGAGUUAGGCGAGAGGU	CUCUGGUUUGACUCAUUUGUA	10	gnl|ti|2285687486:432:602:+	21	171	33.3333	CAAAUGAGUUAGGCGAGAGGU	25	21	1.11754
ghr-miR8171-3p	UCGGGGCUUUAGCGGCGUUUUUA	GAAGCGCCGCUAAUGCUCAGGGU	1	gnl|ti|2101172150:142:285:+	23	144	45.1389	UCGGGGCUUUAGCGGCGUUUUUA	6	23	1.12462
ghr-miR8172-5p	GACGGGUGAUGGAAGUUUUUGG	GACGGGUGAUGGAAGUUUUUGG	232	gnl|ti|2100960743:281:442:-	22	162	45.679	AAACAUUUCCGCUGCUUCUCUC	6	22	0.955541
ghr-miR8173-5p	GGAAUGGAGGAGUUGGAAAGA	GGAAUGGAGGAGUUGGAAAGA	879	gnl|ti|2286015007:67:168:-	21	102	33.3333	UUUCCAAUUCCUCCCAUUCCAC	328	22	1.39971
ghr-miR8174-3p	ACAGCUUUAGAAAUCAUCCCU	GGAUGAUUUCUAAAGCUUUGG	1	gnl|ti|2101328110:68:218:-	21	151	33.1126	ACAGCUUUAGAAAUCAUCCCU	13877	21	1
ghr-miR8175-3p	AUGAGCUAGAAGUUGGAACUC	GUUCCAACUUCUAACUCAUUU	2	gnl|ti|2101166550:671:824:-	21	154	33.1169	AUGAGCUAGAAGUUGGAACUC	572	21	1.20784
ghr-miR8176-5p	UAAGUGAAGAAAGAGGUAGGUU	UAAGUGAAGAAAGAGGUAGGUU	3576	gnl|ti|2285125386:334:501:-	22	168	38.0952	CCAGCCUUUUCUUCACUUAGU	4	21	1.16422
ghr-miR8177-5p	UCAUGGUCUUUAGCGGUGUUU	UCAUGGUCUUUAGCGGUGUUU	6	gnl|ti|2285167235:165:234:+	21	70	48.5714	GCGCCGCUAAAGGUCAUGGUC	1	21	1.33824
ghr-miR8178-3p	AUGAGCUAGAAGUUGGAACUC	UCCAACUUCUAACUCAUUUUC	8	gnl|ti|2101166550:661:813:-	21	153	32.6797	AUGAGCUAGAAGUUGGAACUC	426	21	1.238
ghr-miR8179-5p	UCGGACUGGAUUUGUUGACAA	UCGGACUGGAUUUGUUGACAA	318	gnl|ti|2285671290:591:716:+	21	126	38.8889	GUCAACAAAUACCAGUUUGAGC	24	22	0.912245
ghr-miR8180-5p	UGAACUUGGUAACUAUUCCCAC	UGAACUUGGUAACUAUUCCCAC	6	gnl|ti|2285169661:467:606:-	22	140	40	GGGAACAAUUGCCAAGUUCAGG	1	22	1.16429
ghr-miR8181-5p	UGAGUGGAGUUAGGAGACAAA	UGAGUGGAGUUAGGAGACAAA	6	gnl|ti|2101104695:316:509:+	21	194	49.4845	UGUCUCCCAACUCCGCUCACA	2	21	0.921875
ghr-miR8182-3p	UCGCUUCCCUAAUUUGGACGA	UGCCAAAUCAGGGAAGCGAAA	215	gnl|ti|2285306850:321:468:+	21	148	41.2162	UCGCUUCCCUAAUUUGGACGA	216	21	0.857705
ghr-miR8183-3p	GCAUCAGAGGACUCAGGCAGGU	UGCCUGGCUCCCUGAAUGCCA	12	gnl|ti|2286143512:330:465:-	21	136	44.8529	GCAUCAGAGGACUCAGGCAGGU	68	22	1.06721
ghr-miR8184-5p	UGGCACGGCUCAAUCAAAUUA	UGGCACGGCUCAAUCAAAUUA	9	gnl|ti|2285105679:264:353:-	21	90	40	AUUUGAUUGAGCCAUUCCAAC	2	21	0.981111
ghr-miR8185-5p	UUAGAAGUUAGAUUGCAUUUUG	UUAGAAGUUAGAUUGCAUUUUG	14	gnl|ti|2285198536:463:807:-	22	345	21.4493	AAAUACAAUUUAACUCUUAAUA	1	22	1.42608
ghr-miR8186-3p	UCUAACGUGUAGGGACUAAUU	UUAGUCUUUGUCCGUUAGAUC	2	gnl|ti|2286080368:280:526:+	21	247	31.9838	UCUAACGUGUAGGGACUAAUU	6	21	1.21646
ghr-miR8187-5p	UUAUGAUCUUUAGCGGCGUUU	UUAUGAUCUUUAGCGGCGUUU	7	gnl|ti|2285699386:708:776:-	21	69	42.029	GCGCUGCUAAAGGUCAUGAUC	1	21	1.37931
ghr-miR8188-5p	UUGCAUGACACUACUUUAAAU	UUGCAUGACACUACUUUAAAU	7	gnl|ti|2285705840:287:370:-	21	84	32.1429	UUAAAGUAGUGUCCUGCAAAC	5	21	1.06296
ghr-miR8189-3p	GUGUUUCGCGCGUGGACGACG	UUGUCCACGCGCGACACGCAC	60	gnl|ti|2286021914:305:417:-	21	113	40.708	GUGUUUCGCGCGUGGACGACG	150	21	1.26087
